# Supplementary material for: Single-cell transcriptomic profiling of microvascular endothelial cell heterogeneity in congenital diaphragmatic hernia
Source: Sci Rep. 2023 Jun 17;13:9851. doi: 10.1038/s41598-023-37050-y (PMC10276841; doi:10.1038/s41598-023-37050-y)
Supplement: Supplementary file 1 — Supplementary Information 1. [file 41598_2023_37050_MOESM1_ESM.xlsx]

## Sheet: mvEC DGE
E21.5 mvEC Differential Gene Expression
mvECs				mvECs				mvECs
CDH over 2HC				NC over 2HC				CDH over NC
64 down, 41 up				35 down, 12 up				4 down, 0 up
Gene	Log2FoldChange	BH.Pvalue*		Gene	Log2FoldChange	BH.Pvalue*		Gene	Log2FoldChange	BH.Pvalue*
RT1-A2	-3.18897	7.64736e-06		Hspa1b	-3.38125	0.0157558		Ca4	-2.29195	0.0235026
Ca4	-2.97706	5.82515e-05		RT1-A2	-3.1207	5.99416e-07		Ednrb	-2.02192	0.0016006
Ednrb	-2.34999	5.24837e-06		Pf4	-1.88912	0.0457283		Pcdha13	-1.78007	0.000253144
Pcdha13	-1.85965	3.08008e-06		Col4a5	-1.72384	0.0123213		Apln	-1.21645	0.00335803
LOC103693430	-1.85783	0.000283202		Chmp4bl1	-1.69226	0.00169578
Tmem258b	-1.82388	0.0113463		AABR07071986.1	-1.64057	0.000299508
H2bc12	-1.79454	0.022597		S100a11	-1.61092	7.85723e-08		*BH.P-value = Benjamini-Hochberg p-value, which is the false discovery rate (FDR) multiple testing adjusted p-value.
Nudcd3	-1.77684	0.0173404		Hspe1	-1.47683	8.77491e-05
Cox6b1.1	-1.76812	0.0128883		Actg1	-1.44891	1.79786e-05
Nrn1	-1.69457	0.0240742		Rbx1	-1.42081	7.71392e-07
Actg1	-1.68162	0.000179282		Cyp26b1	-1.41686	2.4219e-05
LOC100910790	-1.66615	0.0255809		Bhlhe40	-1.40356	8.78835e-05
Khsrp	-1.55217	0.0176419		Fbl	-1.40096	0.00188692
Wdr45b	-1.54392	0.00572364		Ndufa3	-1.37296	0.000607118
S100a11	-1.53842	1.65216e-06		Txn1	-1.35877	5.99416e-07
Rpl32.1	-1.5134	0.00828214		LOC687679	-1.33591	0.00157305
Gnai1	-1.51273	0.00409843		LOC103693430	-1.32926	0.000137544
Selenop	-1.48135	4.56632e-06		Wdr45b	-1.32499	0.000148222
Wfdc10a	-1.46193	0.000837696		Atf3	-1.30587	0.0110763
Susd6	-1.41067	3.08008e-06		Rps25	-1.30262	5.99416e-07
Rbx1	-1.39835	5.82515e-05		Camk2n1	-1.27814	0.00433941
Arrdc4	-1.39073	0.0313372		LOC103693375	-1.25194	0.00011497
Atp5me	-1.38654	1.65068e-05		LOC108351137	-1.18436	0.00811652
Sumo2	-1.38557	0.0198555		Gnai1	-1.18428	0.000625818
Psmd10	-1.3811	0.0248481		Tmem258b	-1.13914	0.00893942
Ndufa3	-1.3561	0.0122833		Mtmr12	-1.13644	0.000132746
Hba-a3	-1.35243	0.0397446		Rps20	-1.13207	8.31732e-07
Schip1	-1.33745	6.84789e-05		Top2a	-1.09844	0.0194258
H1f5	-1.3369	0.044764		Hmg1l1	-1.09735	0.00667439
Bhlhe40	-1.33355	0.0113799		LOC100134871	-1.07974	0.00547535
AABR07071986.1	-1.3112	0.0418724		Dnm1l	-1.06578	0.000109651
Spred1	-1.30717	0.0123345		Hspa8	-1.05484	4.23781e-06
Tmem219	-1.29048	0.0302187		H1f5	-1.05346	0.0145767
Mtch2	-1.28862	0.000934989		AABR07072356.1	-1.03819	0.0436944
Apln	-1.27887	5.49239e-05		Mtch2	-1.00464	0.000175476
Rpl36	-1.24236	3.81845e-08		Ino80b	1.00424	0.0199814
Crip1	-1.24041	0.000305822		Krt79	1.03915	0.00108743
Lbh	-1.23874	0.0307739		Prr7	1.04914	0.030148
Traf6	-1.22796	0.00364342		Rps19l2	1.05669	0.00270369
Mtmr2	-1.22268	0.020674		Aif1	1.08045	0.0488868
LOC685963	-1.1929	5.82515e-05		Vwf	1.14689	0.000666227
Rps21	-1.1898	4.43442e-06		Lgals1	1.15272	0.000103747
LOC100134871	-1.18511	0.00489347		LOC100359951	1.1566	3.11088e-05
Rps20	-1.18299	2.36307e-06		AABR07025010.1	1.16718	2.06589e-06
Clic4	-1.17796	0.0323052		RT1-A1	1.27592	8.77491e-05
Cops9	-1.17411	0.000305822		LOC100911372	1.29857	0.000724012
LOC100360828	-1.16381	1.89569e-05		AABR07065438.1	1.53875	4.23781e-06
Arf1	-1.15847	0.0166721
Pttg1	-1.15754	0.0496714
Rps17	-1.14811	3.97147e-09
Tomm7	-1.1366	7.1487e-06
Nectin3	-1.13246	0.0216375
Rps28	-1.07866	3.13924e-05
Nrep	-1.07818	0.00579899
Rpl34	-1.06474	1.58297e-05
LOC103693375	-1.06358	0.00506831
Ace	-1.06312	0.00155314
Morf4l1	-1.06196	5.42638e-08
Txn1	-1.05804	0.000105529
Hebp2	-1.05353	0.00505541
LOC108352650	-1.0477	3.45292e-10
Mtmr12	-1.03777	0.0189615
Cyp26b1	-1.00701	0.013489
Ndufaf8	-1.0066	0.00220566
Krt79	1.00568	0.00425581
LOC102555453.1	1.00756	4.00003e-05
Rab27a	1.02577	0.00143185
Ddit4	1.03596	5.42638e-08
Ltbp1	1.04482	3.74042e-05
Scd2	1.04787	1.65068e-05
Dnajc4	1.05392	0.0323052
Slc6a6	1.06637	0.00261031
Lcp1	1.07276	0.00684828
Dcxr	1.07453	0.04204
Vegfc	1.07613	2.15889e-05
Ptpru	1.09381	0.00579899
LOC100359951	1.09693	0.000141835
Alpl	1.10505	0.0185183
Rbmxl1b	1.12866	0.000962314
Rab3a	1.16083	0.00678464
Fam117a	1.2363	0.00160625
Ino80b	1.25788	0.0171286
Rpl21.1	1.27168	0.0277465
Il33	1.29659	1.65216e-06
Gpr176	1.34863	9.24766e-05
Wfdc1	1.39394	0.00205851
LOC100911372	1.40559	0.000624054
Mgst1	1.4407	0.0243003
Gask1b	1.44347	0.0135444
Ccn3	1.51318	0.0297934
AABR07065438.1	1.59451	7.33389e-06
Fcer1g	1.70632	0.011052
Aif1	1.7524	0.00172215
Lgals3	1.81582	0.00143185
Vwf	1.8439	3.08008e-06
Lamp3	1.91628	0.0116184
Tyrobp	1.98122	0.00351414
Napsa	1.98307	0.0148044
Slc34a2	2.06911	0.0109703
Lyz2	2.23664	0.000361893
Pla2g1b	2.45179	0.0189216
Laptm5	2.56562	0.000624054
Sftpc	2.65423	0.00419661
Fcnb	3.03697	0.00265919
Sftpa1	3.08767	0.00261031

## Sheet: mvCa4+ EC DGE
E21.5 mvCa4+ Endothelial Cell Differential Gene Expression
mvCa4+ EC				mvCa4+ EC				mvCa4+ EC
CDH over 2HC				NC over 2HC				CDH over NC
69 down, 12 up				32 down, 11 up				0 down, 0 up
Gene	Log2FoldChange	BH.Pvalue*		Gene	Log2FoldChange	BH.Pvalue*		Gene	Log2FoldChange	BH.Pvalue*
Ptn	-3.52309	0.0197374		Dpt	-3.48168	0.0351587
RT1-A2	-2.67249	0.0091757		RT1-A2	-2.83155	0.00507753
Cdc20	-2.46359	0.00355212		Ptn	-2.57525	0.0196538		*BH.P-value = Benjamini-Hochberg p-value, which is the false discovery rate (FDR) multiple testing adjusted p-value.
Ccnb1	-2.34922	0.00583354		Rbp1	-2.15322	0.0319859
LOC684762	-2.13458	0.0177322		Tcf21	-2.0335	0.0462144
Ndufa3	-1.90165	0.0230131		Fhl1	-1.90514	0.00852958
LOC103693430	-1.81361	0.0021572		S100a11	-1.67104	4.37717e-06
Fhl1	-1.80402	0.0426426		Rps25	-1.62636	1.5915e-05
Actg1	-1.80392	0.0064879		LOC103693375	-1.60964	0.00212079
Susd6	-1.72882	3.96116e-05		Rbx1	-1.56455	1.13398e-05
S100a11	-1.61371	9.72302e-06		Cyp26b1	-1.56159	0.000507685
Rpl32.1	-1.60564	0.0318362		Txn1	-1.52359	4.69821e-06
Tmsb15b2	-1.57273	0.00331908		Gpx3	-1.52006	0.00913031
Rpl36	-1.55415	1.59848e-08		Nr2f2	-1.51029	0.00596198
Cenpe	-1.52302	0.0447518		LOC103693430	-1.46937	0.000824551
Tacc3	-1.45159	0.0407599		LOC684762	-1.4339	0.0238402
Crip1	-1.45144	0.0021572		Ndufa3	-1.41752	0.00612783
Kifc1	-1.43602	0.0402621		Pola2	-1.37365	0.0191425
Kif20a	-1.43184	0.0442998		Hmcn1	-1.32523	0.0054488
Lmnb1	-1.42432	0.0228001		Ca8	-1.29377	0.0403972
Pttg1	-1.41717	0.0064879		Pcbd2	-1.27631	0.0485554
Slirp	-1.40664	0.0443171		AABR07072356.1	-1.27139	0.0198562
Nrep	-1.39703	0.00295744		Rps20	-1.2545	6.28948e-06
Rps21	-1.37698	3.79362e-06		LOC108351137	-1.25324	0.027668
Rps20	-1.36599	3.79362e-06		Actg1	-1.22854	0.00612783
Sgo2	-1.34777	0.019419		AC141102.1	-1.20994	0.00039314
Kif22	-1.3439	0.0332527		Rpl32.1	-1.20245	0.0462144
Cox6b1.1	-1.34163	0.0387216		Vbp1	-1.09275	0.00893983
Rpl34	-1.32782	4.0154e-06		Slirp	-1.05657	0.0324301
Pimreg	-1.31419	0.0180295		Rps28	-1.02965	0.00023937
Racgap1	-1.31076	0.0159334		Tubb4b	-1.00177	0.016379
Rps28	-1.29885	2.239e-05		Hspa8	-1.00124	0.000385611
Ndufb6	-1.29879	0.00354813		Prr7	1.0159	0.0372454
LOC108352650	-1.26143	5.42563e-12		Lgals1	1.04299	0.00109443
Rps17	-1.24995	8.72627e-09		LOC102555453.1	1.06958	2.22366e-05
Uqcrq	-1.24949	3.54105e-05		LOC100360117	1.07032	0.00315396
LOC100360828	-1.24692	0.00566427		AABR07025010.1	1.10416	2.16882e-05
Tubb4b	-1.24526	0.0100448		Rps19l2	1.13566	0.00612783
Chmp3	-1.24178	0.00700854		Krt79	1.24073	0.00285946
Atp5f1e	-1.22889	1.13907e-05		LOC100359951	1.26829	8.7731e-06
Tomm7	-1.22086	2.4186e-05		LOC100911372	1.31502	0.0017467
H1f4	-1.22072	0.0064879		RT1-A1	1.34438	0.00040558
LOC100361854	-1.20842	6.11106e-07		AABR07065438.1	1.5569	0.000269511
Nuf2	-1.20236	0.0451402
Hypk	-1.19137	0.00320542
Txn1	-1.19099	0.000149643
AABR07053687.1	-1.17811	0.0288072
LOC685963	-1.15443	0.00369672
Birc5	-1.14877	0.0296155
Cyp26b1	-1.14	0.0428623
LOC103693375	-1.1307	0.048535
Hmgb2	-1.1253	0.0037573
Rbx1	-1.12528	0.00165521
Cdca8	-1.12377	0.0350873
Rpl41	-1.11659	6.41445e-06
Atp5me	-1.11122	0.000798241
Mtch2	-1.11032	0.0239893
Cops9	-1.10973	0.000730148
Myef2	-1.10022	0.00547706
Rps27	-1.07681	3.83784e-06
Cox7c	-1.06577	9.72302e-06
Ndufa5	-1.06378	0.000277108
Ndufa13	-1.06146	0.00144034
Hist1h2bq	-1.05721	0.0445218
Anapc13	-1.05655	0.0064879
Rpl37a	-1.04272	2.21993e-06
Morf4l1	-1.01722	3.8604e-06
H1f2	-1.01283	0.0159334
Cox6c	-1.00267	2.61652e-05
Btf3	1.01888	0.0447518
Fcgrt	1.03655	0.000139968
Bst2	1.08964	0.0442369
Zfp46	1.09184	0.012329
Abcg1	1.11887	0.00259333
Tgfbr1	1.14128	0.0149127
LOC100359951	1.14956	6.00241e-05
RT1-A1	1.15173	0.00562932
LOC100911372	1.18723	0.00902259
AABR07065438.1	1.32663	0.00331795
Capg	1.50419	0.0102235
Tyrobp	2.14735	0.0328526
